# Supplementary material for: Tofacitinib Versus Vedolizumab Among Bio-naive Patients With Ulcerative Colitis: A Real-World Propensity-Weighted Comparison
Source: J Crohns Colitis. 2024 Dec 11;19(7):jjae188. doi: 10.1093/ecco-jcc/jjae188 (PMC12260496; doi:10.1093/ecco-jcc/jjae188)
Supplement: jjae188_suppl_Supplementary_Figures_S1-S4_Table_S1 [file jjae188_suppl_supplementary_figures_s1-s4_table_s1.zip › jjae188_suppl_Supplementary_Figures_1-4_Tables_S1/CEGeniusLog.txt]

Date and Time	Username	UserDomainname	Filenamepath	Error Number	Error Message	System Exception	Error LineNumber	Error MethodName	Applicationstarttime	Applicationendtime	CPU Used (%)	RAM Used (MB)

10-Dec-24 08:25:40	9104965	H-J-PCOUPJ-01	CEGenius v2.7.48	\\\\j-fs01\\OUP_Journals-l\\Production\\ECCOJC\\jjae188\\FROM_CLIENT\\Accepted_manuscripts\\ecco-jcc-2024-0827-20241209052257\\suppl_data\\New folder\\Supplemental material.docx	ThisAddInErr_007	Error in Validating MoveToWord	Root element is missing.	0	Application_DocumentBeforeClose	2024-12-10 08:24:41		7.770824%	24988MB
10-Dec-24 08:26:58	9104965	H-J-PCOUPJ-01	CEGenius v2.7.48	\\\\j-fs01\\OUP_Journals-l\\Production\\ECCOJC\\jjae188\\FROM_CLIENT\\Accepted_manuscripts\\ecco-jcc-2024-0827-20241209052257\\suppl_data\\New folder\\Supplemental material.docx	ThisAddInErr_007	Error in Validating MoveToWord	Root element is missing.	0	Application_DocumentBeforeClose	2024-12-10 08:24:41	2024-12-10 08:25:40	4.43206%	25211MB
10-Dec-24 08:27:03	9104965	H-J-PCOUPJ-01	CEGenius v2.7.48	\\\\j-fs01\\OUP_Journals-l\\Production\\ECCOJC\\jjae188\\FROM_CLIENT\\Accepted_manuscripts\\ecco-jcc-2024-0827-20241209052257\\suppl_data\\New folder\\Supplemental material.docx	ThisAddInErr_007	Error in Validating MoveToWord	Root element is missing.	0	Application_DocumentBeforeClose	2024-12-10 08:24:41	2024-12-10 08:26:58	6.296506%	25212MB
